# Supplementary material for: The human milk proteome and allergy of mother and child: Exploring associations with protein abundances and protein network connectivity
Source: Front Immunol. 2022 Oct 13;13:977470. doi: 10.3389/fimmu.2022.977470 (PMC9613325; doi:10.3389/fimmu.2022.977470)
Supplement: Supplementary Table 1 — Table with all identified proteins in human milk from the CHILD Cohort Study. [file Table_1.xlsx]

## Sheet: Sheet1
Table with all identified proteinsa in human milk from the CHILD Cohort Study
Uniprot ID	Leading protein name	Gene ID	Sequence coverage (%)	Identification scoreb	Identified in n samples	Differential connectivity > 50 in comparison M-C- vs. M+C+	Differential connectivity > 50 in comparison M-C- vs. M+C-	Differential connectivity > 50 in comparison M-C- vs. M-C+	Mean log10 LFQ abundance of all samples
P31946	14-3-3 protein beta/alpha	YWHAB	68.7	323.31	298	+	+		6.94998
P62258	14-3-3 protein epsilon	YWHAE	81.2	323.31	300	+	+	+	7.53984
Q04917	14-3-3 protein eta	YWHAH	62.6	117.23	234	+	+	+	6.51924
P61981	14-3-3 protein gamma	YWHAG	72.5	323.31	299	+	+	+	6.90855
P31947	14-3-3 protein sigma	SFN	57.7	84.553	297	+	+	+	7.24138
P27348	14-3-3 protein theta	YWHAQ	52.2	323.31	221	+	+		6.34877
P63104	14-3-3 protein zeta/delta	YWHAZ	85.7	323.31	300	+	+	+	7.37782
P09543	2',3'-cyclic-nucleotide 3'-phosphodiesterase	CNP	32.3	12.066	189				6.43336
Q13200	26S proteasome non-ATPase regulatory subunit 2	PSMD2	16	37.479	107	+	+	+	5.97499
P35998	26S proteasome regulatory subunit 7	PSMC2	30	43.898	146	+	+	+	5.75096
P49189	4-trimethylaminobutyraldehyde dehydrogenase	ALDH9A1	42.5	323.31	300	+	+	+	7.01046
P62280	40S ribosomal protein S11	RPS11	56.3	31.954	125	+	+		5.80728
P25398	40S ribosomal protein S12	RPS12	34.1	142.78	199	+	+	+	5.78979
P62277	40S ribosomal protein S13	RPS13	54.3	14.136	182	+	+	+	6.28371
P62263	40S ribosomal protein S14	RPS14	33.8	22.18	89	+	+	+	5.82683
P62244	40S ribosomal protein S15a	RPS15A	48.5	18.231	104				5.58278
P62249	40S ribosomal protein S16	RPS16	58.9	11.763	155	+	+	+	5.60465
P62269	40S ribosomal protein S18	RPS18	65.8	77.676	194	+	+	+	6.31186
P39019	40S ribosomal protein S19	RPS19	51	5.4605	116	+		+	5.75562
P15880	40S ribosomal protein S2	RPS2	31.7	12.344	131	+	+	+	5.93428
P63220	40S ribosomal protein S21	RPS21	66.7	136.99	131				5.94148
P62266	40S ribosomal protein S23	RPS23	30.1	9.1894	115	+	+	+	5.66345
P62857	40S ribosomal protein S28	RPS28	63.8	22.562	119			+	5.63879
P23396	40S ribosomal protein S3	RPS3	64.9	73.722	240	+	+	+	6.20635
P61247	40S ribosomal protein S3a	RPS3A	41.7	28.879	246	+	+	+	6.33925
P62701	40S ribosomal protein S4	RPS4X	57.8	17.019	197	+		+	6.22963
P46782	40S ribosomal protein S5	RPS5	36.5	98.101	184	+	+	+	6.08016
P62753	40S ribosomal protein S6	RPS6	40.2	253.88	202	+		+	6.07888
P62081	40S ribosomal protein S7	RPS7	63.9	23.044	149	+	+	+	5.83112
P62241	40S ribosomal protein S8	RPS8	36.7	323.31	171	+	+	+	5.99582
P46781	40S ribosomal protein S9	RPS9	55.7	9.7176	164	+		+	5.98517
P08865	40S ribosomal protein SA	RPSA	44.5	305.63	218	+	+	+	6.11196
Q9BRK5	45 kDa calcium-binding protein	SDF4	65.9	323.31	300				6.86197
P52209	6-phosphogluconate dehydrogenase	PGD	40.2	323.31	248		+	+	6.4182
P05387	60S acidic ribosomal protein P2	RPLP2	82.6	323.31	271	+	+	+	6.52572
P27635	60S ribosomal protein L10	RPL10	39.9	18.131	139	+	+	+	5.97167
P62906	60S ribosomal protein L10a	RPL10A	32.7	10.529	149	+		+	5.9633
P26373	60S ribosomal protein L13	RPL13	50.7	270.94	209	+	+	+	6.30244
P40429	60S ribosomal protein L13a	RPL13A	41.9	6.5348	106	+	+	+	5.72767
Q6IPH7	60S ribosomal protein L14	RPL14	37.3	34.888	136	+			5.50353
P61313	60S ribosomal protein L15	RPL15	30.9	17.578	204	+	+	+	6.29969
P18621	60S ribosomal protein L17	RPL17	50.9	13.951	138	+	+	+	6.07419
Q07020	60S ribosomal protein L18	RPL18	33.5	65.079	129	+	+	+	5.95201
P84098	60S ribosomal protein L19	RPL19	48.6	45.983	145	+	+	+	5.7735
P35268	60S ribosomal protein L22	RPL22	41.6	11.211	93	+			5.7501
P46779	60S ribosomal protein L28	RPL28	45.3	12.127	164				5.80749
P39023	60S ribosomal protein L3	RPL3	36.2	43.542	220	+	+	+	6.01899
P49207	60S ribosomal protein L34	RPL34	24.8	6.8848	166	+	+		5.89509
P36578	60S ribosomal protein L4	RPL4	34.2	18.672	132	+	+	+	5.88369
P46777	60S ribosomal protein L5	RPL5	39.7	28.799	192	+		+	5.95712
Q02878	60S ribosomal protein L6	RPL6	40.6	304.85	235		+	+	6.365
P18124	60S ribosomal protein L7	RPL7	39.9	184.52	206	+	+	+	6.17296
P62424	60S ribosomal protein L7a	RPL7A	36.5	85.039	119	+		+	5.868
P62917	60S ribosomal protein L8	RPL8	28.4	15.744	119	+	+	+	5.85261
Q9UNU6	7-alpha-hydroxycholest-4-en-3-one 12-alpha-hydroxylase	CYP8B1	7.5	2.7454	185				6.80757
A2MYE2	A30 protein	A30	51	323.31	168				6.30834
Q59GW6	Acetyl-CoA acetyltransferase		30.4	31.187	189	+	+	+	6.22787
O00763	Acetyl-CoA carboxylase 2	ACACB	16.2	46.81	132	+		+	5.96545
Q9NR19	Acetyl-coenzyme A synthetase	ACSS2	24	43.354	186		+	+	6.06871
Q92485	Acid sphingomyelinase-like phosphodiesterase 3b	SMPDL3B	25.7	43.313	245				6.49682
P60709	Actin	ACTB	85.9	323.31	300		+	+	8.30207
P68032	Actin	ACTC1	45.1	315.4	173				6.119
P61160	Actin-related protein 2	ACTR2	18	15.181	100	+	+	+	5.77063
O15144	Actin-related protein 2/3 complex subunit 2	ARPC2	18.7	9.3077	87		+	+	5.99124
P61158	Actin-related protein 3	ACTR3	30.9	13.421	95	+	+	+	5.46102
P07108	Acyl-CoA-binding protein	DBI	72.4	233.14	88				6.37927
P13798	Acylamino-acid-releasing enzyme	APEH	11.7	46.772	147	+	+		5.87629
P07741	Adenine phosphoribosyltransferase	APRT	36.7	55.622	218		+	+	6.30426
P00568	Adenylate kinase isoenzyme 1	AK1	51	24.041	114				5.96828
D3DPU2	Adenylyl cyclase-associated protein	CAP1	53.5	143.01	173			+	5.89661
P84077	ADP-ribosylation factor 1	ARF1	70.7	57.991	281				6.83372
P18085	ADP-ribosylation factor 4	ARF4	51.7	4.234	183				6.19408
P43652	Afamin	AFM	27.4	12.746	202				5.82704
O43488	Aflatoxin B1 aldehyde reductase member 2	AKR7A2	30.9	71.361	269			+	7.18511
A0A494C0G5	Agrin	AGRN	10.4	70.578	117				5.7105
P49588	Alanine--tRNA ligase	AARS1	26.4	32.429	123	+	+	+	6.30623
P24298	Alanine aminotransferase 1	GPT	29.8	13.758	194	+	+	+	6.02902
P02768	Albumin	ALB	91.6	323.31	300				9.59962
P35747	Albumin	ALB	7.7	15.25	141				6.08843
P49064	Albumin	ALB	22.2	9.8306	231				7.62151
P14550	Aldo-keto reductase family 1 member A1]	AKR1A1	69.2	252.58	300	+	+	+	6.63719
P42330	Aldo-keto reductase family 1 member C3	AKR1C3	51.3	323.31	209	+	+	+	6.05523
P02763	Alpha-1-acid glycoprotein 1	ORM1	47.8	323.31	300				7.28296
P19652	Alpha-1-acid glycoprotein 2	ORM2	25.9	51.498	291				6.59076
P01011	Alpha-1-antichymotrypsin	SERPINA3	73.5	323.31	298				8.21599
P01009	Alpha-1-antitrypsin	SERPINA1	71.8	323.31	300				8.23249
P26572	Alpha-1,3-mannosyl-glycoprotein 2-beta-N-acetylglucosaminyltransferase	MGAT1	16.3	11.313	222				5.93868
P04217	Alpha-1B-glycoprotein	A1BG	48.9	323.31	300				7.00194
P08697	Alpha-2-antiplasmin	SERPINF2	44.8	265.38	298				6.92451
C9JV77	Alpha-2-HS-glycoprotein	AHSG	37.5	323.31	300				7.3349
P01023	Alpha-2-macroglobulin	A2M	35.7	265.48	300				7.72826
P12814	Alpha-actinin-1	ACTN1	40.4	276.24	168	+	+	+	5.82811
O43707	Alpha-actinin-4	ACTN4	48.4	323.31	273	+	+		6.19921
P0DUB6	Alpha-amylase 1A	AMY1A	75.5	323.31	300				7.51957
P06733	Alpha-enolase	ENO1	90.6	323.31	300		+	+	7.71086
P00709	Alpha-lactalbumin	LALBA	54.2	323.31	300				10.2893
P54802	Alpha-N-acetylglucosaminidase	NAGLU	23	14.231	253				6.5015
A0A0J9YVR3	Alpha-S1-casein	CSN1S1	100	323.31	220				6.79019
P47710	Alpha-S1-casein	CSN1S1	62.7	323.31	300				9.8191
Q12904	Aminoacyl tRNA synthase complex-interacting multifunctional protein 1	AIMP1	45.5	24.904	102			+	5.8713
Q9H4A4	Aminopeptidase B	RNPEP	24.9	36.61	194			+	6.017
P15144	Aminopeptidase N	ANPEP	39	323.31	187				5.44831
P05067	Amyloid-beta precursor protein	APP	20.6	323.31	241				6.09606
P03950	Angiogenin	ANG	18.4	6.0379	124				5.83793
Q9BY76	Angiopoietin-related protein 4	ANGPTL4	34.2	57.22	250				6.58221
Q59EP2	Angiotensin 1-10		36.5	89.696	275				6.44393
A6QL64	Ankyrin repeat domain-containing protein 36A	ANKRD36	4.4	4.0692	294				9.12894
A0A0S2Z377	Annexin	ANXA6	45.4	43.119	162				5.77351
P07355	Annexin A2	ANXA2	50.1	209.63	266		+		6.33566
P08758	Annexin A5	ANXA5	49.4	113.46	221				5.90452
P01008	Antithrombin-III	SERPINC1	58.2	323.31	300				7.0576
Q13784	APOA4 protein	APOA4	86.9	130.67	112				6.48456
P02647	Apolipoprotein A-I	APOA1	91.4	323.31	300				7.97962
P02652	Apolipoprotein A-II	APOA2	94.2	323.31	300				7.63635
P06727	Apolipoprotein A-IV	APOA4	85.6	323.31	300				7.11095
P04114	Apolipoprotein B-100	APOB	37.6	323.31	300				6.90481
P05090	Apolipoprotein D	APOD	27.9	59.806	289				6.90743
P02649	Apolipoprotein E	APOE	86.8	323.31	300				7.346
P54136	Arginine--tRNA ligase	RARS1	21.4	18.711	156	+			5.6926
P15289	Arylsulfatase A	ARSA	13.2	41.925	173				5.95239
O43776	Asparagine--tRNA ligase	NARS1	17.3	11.018	108	+	+	+	5.51092
P17174	Aspartate aminotransferase	GOT1	32.9	17.834	142				5.51679
P53396	ATP-citrate synthase-lyase	ACLY	52.1	323.31	285			+	6.49906
P17858	ATP-dependent 6-phosphofructokinase	PFKL	20	39.348	179	+	+	+	6.28079
A0A024R529	ATP-dependent dihydroxyacetone kinase	DAK	17.9	15.337	136	+	+	+	6.45541
B4E1B2	Beta-1 metal-binding globulin		65.6	323.31	300				7.27761
P15291	Beta-1,4-galactosyltransferase 1	B4GALT1	49.5	323.31	300				7.60996
P02749	Beta-2-glycoprotein 1GPI	APOH	12.4	16.991	292				7.11486
P61769	Beta-2-microglobulin	B2M	80.7	323.31	300				8.46971
P05814	Beta-casein	CSN2	52.2	323.31	300				10.1487
B4DVA7	Beta-hexosaminidase	HEXA	10	4.5575	233				6.31934
P07686	Beta-hexosaminidase subunit beta	HEXB	23.2	14.881	226				6.0362
P07814	Bifunctional glutamate/proline--tRNA ligase	EPRS1	21.2	92.289	172		+	+	5.92769
P43251	Biotinidase	BTD	8.7	57.609	109				5.57782
Q9UNQ0	Broad substrate specificity ATP-binding cassette transporter ABCG2	ABCG2	26.6	33.443	274				7.02193
Q13410	Butyrophilin subfamily 1 member A1	BTN1A1	65	323.31	300				8.26701
P11586	C-1-tetrahydrofolate synthase	MTHFD1	30.3	86.527	120	+	+	+	5.66121
B4E1Z4	C3/C5 convertase		31.1	323.31	300				7.07297
P04003	C4b-binding protein alpha chain	C4BPA	25.2	323.31	255				6.4057
Q99828	Calcium and integrin-binding protein 1	CIB1	55.5	102.39	242				6.32677
P0DP25	Calmodulin-3	CALM3	67.3	323.31	248				6.3145
Q9NZT1	Calmodulin-like protein 5	CALML5	43.8	138.02	248			+	6.30412
P27797	Calreticulin	CALR	42.9	126.39	283		+		7.00955
O43852	Calumenin	CALU	45.1	255.91	196				6.40937
P00918	Carbonic anhydrase 2	CA2	31.9	13.54	149	+		+	5.91813
P23280	Carbonic anhydrase 6	CA6	51.9	323.31	300				7.8342
O75612	Carboxylic ester hydrolase		76.1	323.31	300				8.91623
G3XAL1	Caspase recruitment domain family	NOD1	10.3	8.6528	169				6.77756
P04040	Catalase	CAT	27.1	79.609	153				5.68439
P07858	Cathepsin B	CTSB	23.4	58.339	193				6.28777
B4DJQ8	Cathepsin C		15.7	82.418	272				6.23408
P07339	Cathepsin D	CTSD	41.9	135.73	293				6.65002
P25774	Cathepsin S	CTSS	33.5	23.842	286				6.47747
Q9UBR2	Cathepsin Z	CTSZ	11.2	21.475	233				6.40034
P60033	CD81 antigen	CD81	21.2	323.31	291				7.2143
P21926	CD9 antigen	CD9	23.4	323.31	300				6.89791
B2R5T2	cDNA		43.9	47.709	223	+	+	+	6.04033
Q96K68	cDNA FLJ14473 fis		54.7	323.31	300				9.43085
Q9NXI0	cDNA FLJ20242 fis		63.6	72.517	283				6.15909
Q6ZW64	cDNA FLJ41552 fis		53	70.3	173				7.24595
Q6ZVX0	cDNA FLJ41981 fis		46.8	172.58	177				6.18169
B4DPP8	cDNA FLJ53075		28.2	323.31	300				7.15292
B4E2Z3	cDNA FLJ54090		23.9	15.483	79				5.76697
A8K7T8	cDNA FLJ77776		38.3	43.829	298				6.58858
P60953	Cell division control protein 42 homolog	CDC42	29.4	12.784	198				6.04125
P29762	Cellular retinoic acid-binding protein 1	CRABP1	78.1	208.06	104				5.68746
P29373	Cellular retinoic acid-binding protein 2	CRABP2	76.8	299.16	283				6.61956
P00450	Ceruloplasmin	CP	46.9	323.31	300				6.87075
Q7LBR1	Charged multivesicular body protein 1b	CHMP1B	23	4.7259	135				5.82223
O43633	Charged multivesicular body protein 2a	CHMP2A	28.4	11.363	125				5.73083
Q9H444	Charged multivesicular body protein 4b	CHMP4B	26.3	173.84	218				6.0937
P36222	Chitinase-3-like protein 1	CHI3L1	71.5	323.31	287				6.50671
O00299	Chloride intracellular channel protein 1	CLIC1	57.7	297.88	295	+	+		6.81386
Q9Y696	Chloride intracellular channel protein 4	CLIC4	29.8	23.672	110				6.11325
H0YCU0	Chordin-like protein 2	CHRDL2	45.1	323.31	300				8.2305
Q6WN34	Chordin-like protein 2	CHRDL2	35	323.31	300				7.41545
O14578	Citron Rho-interacting kinase	CIT	3.7	5.8943	296				7.44742
Q00610	Clathrin heavy chain 1	CLTC	11.2	19.276	143		+		6.97993
P10909	Clusterin	CLU	57.5	323.31	300				8.53593
A0A3B3ISC6	Coatomer subunit alpha	COPA	22.3	7.7156	161				9.02124
P48444	Coatomer subunit delta	ARCN1	24.3	11.688	97				5.76956
P23528	Cofilin-1	CFL1	86.1	323.31	299	+	+	+	7.14169
Q9BXJ1	Complement C1q tumor necrosis factor-related protein 1	C1QTNF1	23.4	12.082	143				6.86683
Q9NZP8	Complement C1r subcomponent-like protein	C1RL	14.8	59.881	238				6.18884
P01024	Complement C3	C3	81.9	323.31	300				7.85337
P0C0L4	Complement C4-A	C4A	76.9	323.31	300				7.56937
P0C0L5	Complement C4-B	C4B	77.3	323.31	248				6.77338
P10643	Complement component C7	C7	9.1	45.591	80				6.10069
P02748	Complement component C9	C9	23.1	60.486	229				6.61282
P08603	Complement factor H	CFH	14.5	80.231	296				6.54211
P05156	Complement factor I	CFI	22.4	154.37	128				6.19338
Q9BR76	Coronin-1B	CORO1B	20.4	42.806	248	+	+	+	5.93501
P08185	Corticosteroid-binding globulin	SERPINA6	13.3	8.064	130				6.25632
Q86VP6	Cullin-associated NEDD8-dissociated protein 1	CAND1	18.7	50.374	112		+	+	5.52258
P04080	Cystatin-B	CSTB	55.1	55.125	179	+	+	+	6.17741
P01034	Cystatin-C	CST3	58.2	323.31	300				8.10002
P00167	Cytochrome b5	CYB5A	53.7	64.485	124				5.80237
P21399	Cytoplasmic aconitate hydratase	ACO1	47	114.7	299	+	+		6.6226
Q14204	Cytoplasmic dynein 1 heavy chain 1	DYNC1H1	19.7	128.21	276				7.98804
P28838	Cytosol aminopeptidase	LAP3	53.2	167.55	287				6.67098
Q96KP4	Cytosolic non-specific dipeptidase	CNDP2	84.2	323.31	300	+	+	+	7.36342
O43175	D-3-phosphoglycerate dehydrogenase	PHGDH	24.9	99.121	203	+	+	+	5.9117
P54886	Delta-1-pyrroline-5-carboxylate synthase	ALDH18A1	2.3	1.4087	89				6.3786
P81605	Dermcidin	DCD	29.1	7.2038	166				5.81073
Q02487	Desmocollin-2	DSC2	6.1	311.02	121				6.34061
Q01459	Di-N-acetylchitobiase	CTBS	16.8	15.219	299				6.57446
Q16555	Dihydropyrimidinase-related protein 2	DPYSL2	61.7	323.31	290		+	+	6.78984
Q14195	Dihydropyrimidinase-related protein 3	DPYSL3	53	323.31	288		+		6.54991
Q9UHL4	Dipeptidyl peptidase 2	DPP7	19.5	11.552	270				6.57131
Q9NY33	Dipeptidyl peptidase 3	DPP3	24.7	24.36	113				5.64041
P53602	Diphosphomevalonate decarboxylasedecarboxylase	MVD	28	23.658	133				5.84568
O14672	Disintegrin and metalloproteinase domain-containing protein 10	ADAM10	12.3	60.881	241				7.26489
Q13443	Disintegrin and metalloproteinase domain-containing protein 9	ADAM9	7.2	4.9701	232				6.018
Q4W4Y1	Dopamine receptor interacting protein 4	DRIP4	38.4	323.31	299		+		7.46456
Q14118	Dystroglycan	DAG1	17.3	83.403	268				6.63508
O95834	Echinoderm microtubule-associated protein-like 2	EML2	11.6	12.694	118	+	+	+	6.15908
O75355	Ectonucleoside triphosphate diphosphohydrolase 3	ENTPD3	19.5	18.39	178				6.13267
Q12805	EGF-containing fibulin-like extracellular matrix protein 1	EFEMP1	15	6.8807	154				5.75985
Q9H223	EH domain-containing protein 4	EHD4	31.8	75.868	225				6.10544
P24534	Elongation factor 1-beta	EEF1B2	20.9	10.607	165	+	+		6.25754
P29692	Elongation factor 1-delta	EEF1D	46	270.85	157	+		+	6.20641
P26641	Elongation factor 1-gamma	EEF1G	36.8	32.461	143			+	5.86427
P13639	Elongation factor 2	EEF2	47.7	231.56	299		+	+	6.55909
P11021	Endoplasmic reticulum chaperone BiP	HSPA5	49.5	323.31	299				6.60467
P14625	Endoplasmin	HSP90B1	35.8	323.31	299	+	+		6.61604
V9HW34	Epididymis luminal protein 213	HEL-213	65.5	323.31	300				8.88718
V9HW68	Epididymis luminal protein 214	HEL-214	50.4	323.31	300				8.12047
V9HWJ7	Epididymis secretory protein Li 37	HEL-S-37	57.7	323.31	152				4.92496
A0A384MDZ8	Epididymis secretory sperm binding protein		42.7	29.293	203	+	+	+	6.64547
A0A384ME06	Epididymis secretory sperm binding protein		30.2	198.23	153				5.96415
P58107	Epiplakin	EPPK1	11.3	12.338	150		+		6.60732
Q08345	Epithelial discoidin domain-containing receptor 1	DDR1	14.8	118.65	299				6.73456
P60842	Eukaryotic initiation factor 4A-I	EIF4A1	43.1	307.05	239	+	+	+	6.13836
P05198	Eukaryotic translation initiation factor 2 subunit 1	EIF2S1	35.9	92.703	106	+		+	6.05428
Q14152	Eukaryotic translation initiation factor 3 subunit A	EIF3A	16.4	17.398	123	+	+	+	5.6949
Q13347	Eukaryotic translation initiation factor 3 subunit I	EIF3I	23.4	13.805	107	+		+	5.69439
P63241	Eukaryotic translation initiation factor 5A-1	EIF5A	47.9	107.9	260	+	+	+	6.70029
Q8IWU5	Extracellular sulfatase Sulf-2	SULF2	12.6	179.67	200				5.79387
P08294	Extracellular superoxide dismutase	SOD3	20.8	19.303	133				5.88301
P15311	Ezrin	EZR	70.5	323.31	300		+		7.22446
P52907	F-actin-capping protein subunit alpha-1	CAPZA1	52.4	255.13	207	+			6.21264
B2R7T8	F-actin-capping protein subunit beta		27.2	12.84	99	+	+		5.96458
Q6ZVX7	F-box only protein 50	NCCRP1	31.3	65.556	119				6.24254
P14324	Farnesyl pyrophosphate synthase-farnesyl diphosphate synthase	FDPS	24.1	116.91	249				6.74843
P05413	Fatty acid-binding protein	FABP3	95.5	323.31	300	+	+	+	8.36067
P49327	Fatty acid synthase S-acetyltransferase	FASN	74.8	323.31	300		+	+	8.04786
P02671	Fibrinogen alpha chain	FGA	38.1	323.31	299				6.9673
P02675	Fibrinogen beta chain	FGB	37.5	79.81	157				6.35688
P02679	Fibrinogen gamma chain	FGG	35.2	211.63	228				6.25069
Q14512	Fibroblast growth factor-binding protein 1	FGFBP1	26.1	90.76	177				6.42394
A0A024R462	Fibronectin	FN1	16.7	323.31	298				6.94521
P23142	Fibulin-1	FBLN1	7.4	8.5923	128				5.73732
P30043	Flavin reductase	BLVRB	32.5	16.751	189				6.23767
Q12841	Follistatin-related protein 1	FSTL1	22.7	323.31	300				7.49838
Q2TU34	Fructose-bisphosphatase	FBP1	53.3	45.364	214	+			5.98119
P04075	Fructose-bisphosphate aldolase A	ALDOA	78.6	323.31	300	+	+	+	7.63356
P09972	Fructose-bisphosphate aldolase C	ALDOC	53.3	41.65	120				5.97039
Q9NZH0	G-protein coupled receptor family C group 5 member B	GPRC5B	31.6	323.31	299				6.84299
A5PKD6	G protein subunit beta 4	GNB4	14.4	7.4557	240				6.55119
P17931	Galectin-3	LGALS3	62	11.355	135		+		6.30211
Q08380	Galectin-3-binding protein	LGALS3BP	46	323.31	300				7.75391
P17900	Ganglioside GM2 activator	GM2A	9.8	8.2709	267				6.40434
V9HWI6	Gc-globulin	HEL-S-51	42	10.217	112				5.91815
O00451	GDNF family receptor alpha-2	GFRA2	6.4	3.0796	113				6.7979
Q13630	GDP-L-fucose synthase-binding protein	TSTA3	38.3	286.14	283	+	+	+	6.65055
O60547	GDP-mannose 4,6 dehydratase	GMDS	47.3	50.949	222		+		6.37633
P06396	Gelsolin	GSN	60.5	323.31	300				7.0877
P11413	Glucose-6-phosphate 1-dehydrogenase	G6PD	25.8	40.523	148	+	+	+	5.61183
B4DVJ0	Glucose-6-phosphate isomerase		47.1	147.4	273		+	+	6.44483
P14314	Glucosidase 2 subunit beta	PRKCSH	15.2	74.106	172				6.32009
Q06210	Glutamine--fructose-6-phosphate aminotransferase 1	GFPT1	41.1	323.31	226	+	+		5.93453
P19440	Glutathione hydrolase 1 proenzyme	GGT1	22.5	62.364	293				6.41438
P22352	Glutathione peroxidase 3	GPX3	40	90.522	277				6.68688
P48637	Glutathione synthetase	GSS	57	250.93	298		+	+	6.69196
P04406	Glyceraldehyde-3-phosphate dehydrogenase	GAPDH	74.3	323.31	300			+	7.27081
P21695	Glycerol-3-phosphate dehydrogenase	GPD1	24.6	39.621	122			+	5.70748
P06737	Glycogen phosphorylase	PYGL	25.7	41.175	154				6.12397
P11216	Glycogen phosphorylase	PYGB	31.2	48.645	260				7.57103
B7Z403	Glyoxalase domain-containing protein 4		44.3	15.246	189				6.92862
Q9H4G4	Golgi-associated plant pathogenesis-related protein 1	GLIPR2	14	323.31	271				6.76573
Q8NBJ4	Golgi membrane protein 1	GOLM1	46.4	274.74	299				6.64175
Q08379	Golgin subfamily A member 2	GOLGA2	9.1	14.765	91				6.24365
Q9NR31	GTP-binding protein SAR1a	SAR1A	56.6	36.762	297				6.50723
Q9UBI6	Guanine nucleotide-binding protein G/G/G subunit gamma-12	GNG12	26.4	25.85	120				6.1693
P29992	Guanine nucleotide-binding protein subunit alpha-11 subunit alpha	GNA11	18.2	8.36	106				6.02324
P00738	Haptoglobin	HP	61.3	323.31	300				7.39904
P0DMV8	Heat shock 70 kDa protein 1A	HSPA1A	38.4	81.974	286	+	+	+	6.53556
P34932	Heat shock 70 kDa protein 4	HSPA4	18.5	32.469	127			+	6.79928
P17066	Heat shock 70 kDa protein 6	HSPA6	20.1	33.084	194				6.64119
P11142	Heat shock cognate 71 kDa protein	HSPA8	48.1	323.31	300	+	+	+	7.23364
P04792	Heat shock protein beta-1	HSPB1	75.6	323.31	299	+	+	+	6.91439
P07900	Heat shock protein HSP 90-alpha	HSP90AA1	56.3	323.31	299		+		6.94902
P08238	Heat shock protein HSP 90-beta	HSP90AB1	61.7	323.31	296		+	+	6.75503
Q6LAM1	Heavy chain of factor I		12.5	323.31	107				6.76688
Q9NRV9	Heme-binding protein 1	HEBP1	50.3	80.671	240				6.3636
P02790	Hemopexin	HPX	30.5	41.911	291				6.72814
P49773	Histidine triad nucleotide-binding protein 1	HINT1	70.6	56.673	143		+	+	5.99511
U3KQK0	Histone H2B	H2BC15	54.8	26.317	126				7.5316
Q71DI3	Histone H3.2	H3C15	57.4	16.461	138				5.58638
P62805	Histone H4	HIST1H4A	68.9	79.728	135				5.16201
Q86YZ3	Hornerin	HRNR	9.5	61.43	103				6.05217
A2IPI3	HRV Fab N28-VL		67.5	4.6209	103				6.74585
Q16543	Hsp90 co-chaperone Cdc37	CDC37	37.8	29.019	119	+	+		5.93434
Q9Y4L1	Hypoxia up-regulated protein 1	HYOU1	25.5	19.539	198				6.22314
A0A5C2GGC9	IG c107-heavy-IGHV2-70-IGHD6-6-IGHJ4		36.1	13.681	154				6.28338
A0A5C2GRB5	IG c1070-heavy-IGHV3-48-IGHD3-22-IGHJ6		31.8	323.31	118				6.33214
A0A5C2GFH2	IG c1172-heavy-IGHV3-74-IGHD3-16-IGHJ3		62.7	16.354	203				6.73582
A0A5C2GUJ3	IG c1181-heavy-IGHV3-30-IGHD2-21-IGHJ3		37.8	126.2	298				7.62585
A0A5C2GLY4	IG c1232-heavy-IGHV5-51-IGHD2-2-IGHJ6		43.7	323.31	255				7.53038
A0A5C2GPZ3	IG c1278-heavy-IGHV3-21-IGHD4-23-IGHJ4		54	36.292	107				6.9793
A0A5C2GQ89	IG c1388-heavy-IGHV4-4-IGHD6-13-IGHJ4		36.8	57.596	99				5.94087
A0A5C2GVR7	IG c1407-light-IGLV6-57-IGLJ2		34.5	283.61	244				6.54387
A0A5C2GVT0	IG c1601-heavy-IGHV3-74-IGHD1-7-IGHJ2		39	323.31	104				6.2322
A0A5C2GVT8	IG c1695-light-IGLV1-47-IGLJ2		51.8	17.885	211				6.77489
A0A5C2GYK2	IG c1707-heavy-IGHV3-15-IGHD1-7-IGHJ5		34.7	3.5375	83				6.63968
A0A5C2GS26	IG c1713-heavy-IGHV3-66-IGHD5-18-IGHJ5		38.5	323.31	177				6.02539
A0A5C2GVX4	IG c1735-light-IGKV3-20-IGKJ2		56.5	323.31	206				6.45076
A0A5C2GLS6	IG c279-heavy-IGHV4-61-IGHD2-2-IGHJ3		24.2	17.128	118				5.95966
A0A5C2GF50	IG c326-heavy-IGHV3-49-IGHD3-3-IGHJ6		47.3	323.31	158				6.17908
A0A5C2GLR6	IG c520-heavy-IGHV1-18-IGHD4-17-IGHJ3		55.7	33.067	236				6.84376
A0A5C2GSB5	IG c551-heavy-IGHV3-7-IGHD3-10-IGHJ6		58.7	23.721	92				6.03317
A0A5C2GL63	IG c56-heavy-IGHV3-49-IGHD1-7-IGHJ4		56.5	323.31	224				6.94825
A0A5C2GV34	IG c643-light-IGLV1-40-IGLJ3		41.8	13.679	75				5.71619
A0A5C2GE75	IG c662-heavy-IGHV3-23-IGHD1-26-IGHJ4		50.4	323.31	293				6.70699
A0A5C2GFD5	IG c673-heavy-IGHV3-7-IGHD3-9-IGHJ4		51.6	323.31	98				5.755
A0A5C2GVB4	IG c733-light-IGKV2-28-IGKJ2		51.8	229.71	213				6.89459
A0A5C2GF92	IG c849-heavy-IGHV3-21-IGHD3-9-IGHJ5		40.9	73.98	188				5.97038
A0A5C2GSW7	IG c899-heavy-IGHV3-23-IGHD1-26-IGHJ4		43.3	323.31	259				7.06364
A0A5C2H1Z5	IG c966-light-IGLV2-11-IGLJ1		26.6	7.5092	99				5.65074
S6AWE6	IgG L chain		52.6	2.1188	257				7.42912
S6BAR0	IgG L chain		50	3.7399	76				6.18103
A0A5C2GDN4	IGH + IGL c220-light-IGKV4-1-IGKJ1		23	95.838	232				6.67407
A0A5C2GC20	IGH + IGL c632-heavy-IGHV3-23-IGHD6-19-IGHJ4		31.1	273.65	95				5.41196
A0A5C2G767	IGH c442-heavy--IGHV3-23-IGHD4-17-IGHJ4		40.8	173.14	122				6.34078
A0A5C2GBD4	IGH c555-heavy--IGHV1-69-IGHD3-22-IGHJ3		16	15.805	97				6.02985
A0A5C2G868	IGH c598-heavy--IGHV3-7-IGHD3-16-IGHJ4		56.9	6.3821	118				7.64113
Q6GMX6	IGH@ protein	IGH@	49.9	65.768	105				6.17537
A0A4P8J9P8	IgK-IGKV1-39		34.6	51.814	200				7.15552
A0A4P8J5K6	IgK-IGKV4-1		8.2	18.358	101				6.58021
A0A5C2FWL5	IGL c1339-light-IGKV3-20-IGKJ3		61.1	4.7863	97				6.65555
A0A5C2FZ14	IGL c1480-light-IGKV1D-39-IGKJ1		55.1	51.829	105				5.66944
A0A5C2G0A5	IGL c1836-light-IGLV1-40-IGLJ1		41.4	24.755	133				6.33109
A0A5C2G332	IGL c1837-light-IGKV4-1-IGKJ1		47.8	25.819	103				5.97217
A0A5C2FT87	IGL c191-light-IGKV2-30-IGKJ2		25.9	131.18	82				5.64067
A0A5C2FY90	IGL c1931-light-IGKV3-20-IGKJ3		73.3	323.31	128				6.48948
A0A5C2G2Y4	IGL c2315-light-IGKV3-15-IGKJ1		55.1	228.45	152				6.05414
A0A5C2G1N1	IGL c2366-light-IGKV3-20-IGKJ1		60.2	323.31	75				5.78173
A0A5C2G131	IGL c2859-light-IGKV3-11-IGKJ5		44.9	323.31	161				7.05305
A0A5C2G309	IGL c3532-light-IGLV4-69-IGLJ2		68.2	21.718	81				6.02322
A0A5C2G3E1	IGL c3791-light-IGKV6-21-IGKJ2		56.1	323.31	124				5.84857
A0A5C2G469	IGL c3909-light-IGKV3-11-IGKJ4		62.6	323.31	109				5.78321
A0A5C2G7P7	IGL c488-light-IGKV3-11-IGKJ4		39.4	16.471	86				6.4532
A0A5C2GGF5	IGL c499-light-IGKV1-5-IGKJ2		51.9	323.31	83				6.52078
A0A5C2FU73	IGL c531-light-IGKV4-1-IGKJ1		57.5	323.31	297				7.41522
A0A5C2G943	IGL c560-light-IGKV1-5-IGKJ3		39.8	323.31	122				6.55227
Q567P1	IGL@ protein	IGL@	55.7	188.79	263				7.84136
Q5FWF9	IGL@ protein	IGL@	60.8	21.617	259				7.41794
Q6GMX4	IGL@ protein	IGL@	55.5	323.31	300				9.09805
Q6PIK1	IGL@ protein	IGL@	55.7	323.31	298				7.261
Q8N355	IGL@ protein	IGL@	62	323.31	185				6.78381
Q0KKI6	Immunoblobulin light chain		62.1	255.45	293				6.97634
P0DOX2	Immunoglobulin alpha-2 heavy chain		55.2	323.31	222				6.99361
P0DOX3	Immunoglobulin delta heavy chain		24.4	204.6	85				6.37729
Q9NPP6	Immunoglobulin heavy chain variant		60.8	323.31	290				8.14835
P01861	Immunoglobulin heavy constant gamma 4	IGHG4	47.7	80.029	150				6.14257
P01871	Immunoglobulin heavy constant mu	IGHM	60.3	323.31	300				7.69872
A0A0B4J1V2	Immunoglobulin heavy variable 2-26	IGHV2-26	42	6.0804	99				5.93861
P01591	Immunoglobulin J chain	JCHAIN	79.9	323.31	300				9.12841
P0DOX7	Immunoglobulin kappa light chain		66.8	323.31	263				7.16889
A0A0C4DH68	Immunoglobulin kappa variable 2-24	IGKV2-24	49.1	323.31	204				6.52462
O14498	Immunoglobulin superfamily containing leucine-rich repeat protein	ISLR	10.7	10.945	84				5.53756
Q15181	Inorganic pyrophosphatase	PPA1	48.4	234.19	262		+	+	6.53918
Q14571	Inositol 1,4,5-trisphosphate receptor type 2	ITPR2	3.7	12.111	260				7.61238
P18065	Insulin-like growth factor-binding protein 2	IGFBP2	43.1	323.31	300				7.25581
P19827	Inter-alpha-trypsin inhibitor heavy chain H1	ITIH1	21.7	67.8	280				6.84985
Q14624	Inter-alpha-trypsin inhibitor heavy chain H4	ITIH4	21.8	288.05	300				6.93765
Q9UHD0	Interleukin-19	IL19	33.3	155.36	209				6.28497
Q9NZM3	Intersectin-2	ITSN2	1.1	2.4644	148				6.39363
O75874	Isocitrate dehydrogenase cytoplasmic-specific ICDH	IDH1	77.1	323.31	300	+	+	+	7.05354
P53990	IST1 homolog	IST1	45.1	16.839	261				6.32064
Q92876	Kallikrein-6	KLK6	31.6	323.31	295				7.20857
P07498	Kappa-casein	CSN3	68.1	323.31	300				9.69665
O43278	Kunitz-type protease inhibitor 1	SPINT1	13.6	10.641	292				6.45786
P00338	L-lactate dehydrogenase A chain	LDHA	50.9	107.42	228		+	+	6.44909
P07195	L-lactate dehydrogenase B chain	LDHB	54.8	323.31	300	+	+	+	7.42698
Q7Z4W1	L-xylulose reductase	DCXR	47.5	82.612	272	+	+	+	6.46892
Q08431	Lactadherin	MFGE8	74.1	323.31	300				7.93317
P22079	Lactoperoxidase	LPO	60.4	323.31	298				7.31159
P02788	Lactotransferrin	LTF	89.5	323.31	300				9.78597
W8QEY1	Lactotransferrin		87.3	323.31	241				8.57707
A2NUT2	Lambda-chain		53.6	35.689	121				5.80179
P48449	Lanosterol synthase	LSS	23	41.146	152				5.44942
Q99538	Legumain	LGMN	26.1	169.49	193				6.13511
Q68CK4	Leucine-rich alpha-2-glycoprotein	HMFT1766	55.6	323.31	300				7.56294
P09960	Leukotriene A-4 hydrolase hydrolase	LTA4H	26.8	35.715	252				5.95457
Q14847	LIM and SH3 domain protein 1	LASP1	45.2	215.84	198		+		6.3024
Q86X29	Lipolysis-stimulated lipoprotein receptor	LSR	17.9	157.4	291				6.60049
P06858	Lipoprotein lipase	LPL	45.6	323.31	300				7.61563
P51884	Lumican	LUM	26.9	57.892	271				6.12299
Q15046	Lysine--tRNA ligase	KARS1	23.3	172.25	118	+			7.10549
O00754	Lysosomal alpha-mannosidase	MAN2B1	8.3	7.5335	103				6.07624
P61626	Lysozyme C	LYZ	87.2	323.31	300				9.32209
P40121	Macrophage-capping protein	CAPG	34.3	323.31	163		+	+	5.96287
P22897	Macrophage mannose receptor 1	MRC1	51.4	323.31	300				8.10541
P14174	Macrophage migration inhibitory factor	MIF	46.1	109.08	96				6.38955
Q14764	Major vault protein	MVP	28.9	18.04	194	+		+	6.15145
P40925	Malate dehydrogenase	MDH1	47.3	323.31	298	+	+	+	6.88244
Q96IJ6	Mannose-1-phosphate guanyltransferase alpha	GMPPA	23.1	14.704	97				5.58885
Q9Y5P6	Mannose-1-phosphate guanyltransferase beta	GMPPB	32.8	88.963	168	+	+	+	6.05464
P33908	Mannosyl-oligosaccharide 1,2-alpha-mannosidase IA-alpha-mannosidase	MAN1A1	13.8	12.767	144				5.7214
O00339	Matrilin-2	MATN2	18.1	32.167	210				6.45125
O15232	Matrilin-3	MATN3	29.8	45.56	113				6.13378
P01033	Metalloproteinase inhibitor 1	TIMP1	16.8	30.588	275				6.75839
Q13228	Methanethiol oxidase	SELENBP1	55.9	128.59	291	+	+		6.59009
H3BM54	Methyltransferase-like protein 9	METTL9	33.1	1.9499	101				7.7388
P26038	Moesin	MSN	71.2	323.31	300		+	+	7.19164
P08571	Monocyte differentiation antigen CD14	CD14	72.5	323.31	300				8.28892
P15941	Mucin-1	MUC1	8.8	323.31	300				7.62245
A0A0G2JR84	Mucin-20	MUC20	18.1	10.13	178				6.12136
A0A0G2JNL3	Mucin-4	MUC4	13	203.09	299				6.89064
Q8NI22	Multiple coagulation factor deficiency protein 2	MCFD2	35.6	72.03	140				6.32911
P35579	Myosin-9	MYH9	41.6	323.31	166				6.62384
G8JLA2	Myosin light polypeptide 6	MYL6	62.5	27.75	298	+	+	+	6.43613
P29966	Myristoylated alanine-rich C-kinase substrate	MARCKS	23.5	13.441	91				5.75854
Q9UJ70	N-acetyl-D-glucosamine kinase	NAGK	34.3	15.708	140			+	5.75334
P15586	N-acetylglucosamine-6-sulfatase	GNS	24.1	32.149	288				6.53077
O94760	N,N-dimethylarginine dimethylaminohydrolase 1	DDAH1	53.7	168.55	292				6.62746
A0A1W6IYI6	N90-VRC38.07 heavy chain variable region		27.4	13.981	66				5.95904
O14745	Na/H exchange regulatory cofactor NHE-RF1/H exchanger	SLC9A3R1	70.7	323.31	299		+		7.13379
Q15599	Na/H exchange regulatory cofactor NHE-RF2	SLC9A3R2	26.7	19.086	88				5.7049
Q6UXI9	Nephronectin	NPNT	17.9	31.198	297				6.55774
Q9NQX5	Neural proliferation differentiation and control protein 1	NPDC1	4.3	112.97	218				5.75457
Q14697	Neutral alpha-glucosidase AB	GANAB	38.6	323.31	300				6.64374
P43490	Nicotinamide phosphoribosyltransferase	NAMPT	51.3	323.31	296	+	+	+	6.64385
Q13469	Nuclear factor of activated T-cells	NFATC2	3.2	2.8021	148				10.0513
Q02818	Nucleobindin-1	NUCB1	72.9	323.31	300				7.43948
P80303	Nucleobindin-2	NUCB2	83.3	323.31	300				7.62712
Q32Q12	Nucleoside diphosphate kinase	NME1-NME2	68.2	42.049	298	+	+	+	6.8212
Q9H173	Nucleotide exchange factor SIL1	SIL1	45.1	150.78	300				6.73335
P10451	Osteopontin	SPP1	69.9	323.31	300				9.44613
A7BI36	p180/ribosome receptor	RRBP1	44.1	323.31	292		+	+	7.41576
P12272	Parathyroid hormone-related protein	PTHLH	65.1	323.31	298				7.21687
Q99497	Parkinson disease protein 7	PARK7	79.4	323.31	297	+	+	+	6.95694
Q13113	PDZK1-interacting protein 1	PDZK1IP1	34.2	9.1766	122				5.75212
P62937	Peptidyl-prolyl cis-trans isomerase A	PPIA	66.7	323.31	300		+	+	7.32649
P23284	Peptidyl-prolyl cis-trans isomerase B	PPIB	66.3	323.31	300				7.23236
P45877	Peptidyl-prolyl cis-trans isomerase C	PPIC	41.5	47.823	276				6.23462
Q02790	Peptidyl-prolyl cis-trans isomerase FKBP4	FKBP4	51.9	323.31	218	+	+	+	6.11126
Q99541	Perilipin-2	PLIN2	69.8	323.31	300				7.34533
O60664	Perilipin-3	PLIN3	77.6	323.31	300				7.12969
Q06830	Peroxiredoxin-1	PRDX1	56.8	102.81	300		+	+	7.20634
P32119	Peroxiredoxin-2	PRDX2	48.1	167.49	297	+	+	+	7.05124
P30044	Peroxiredoxin-5	PRDX5	54.9	69.35	128				5.97536
P30041	Peroxiredoxin-6	PRDX6	83	161.83	291	+	+	+	6.45588
Q9Y285	Phenylalanine--tRNA ligase alpha subunit	FARSA	23.2	75.505	160	+	+		5.43412
Q9NSD9	Phenylalanine--tRNA ligase beta subunit	FARSB	16.8	7.456	100	+		+	5.87009
P30086	Phosphatidylethanolamine-binding protein 1	PEBP1	75.9	323.31	290		+		7.10411
P36871	Phosphoglucomutase-1	PGM1	77.9	323.31	300				7.58067
Q96G03	Phosphoglucomutase-2	PGM2	29.4	32.993	93				5.32191
P00558	Phosphoglycerate kinase 1	PGK1	69.5	323.31	300	+	+	+	7.03059
P18669	Phosphoglycerate mutase 1	PGAM1	57.9	159.71	285		+	+	7.63513
P36969	Phospholipid hydroperoxide glutathione peroxidase	GPX4	33.7	6.8692	70				6.09288
P55058	Phospholipid transfer protein	PLTP	20.3	42.911	230				5.95035
P36955	Pigment epithelium-derived factor	SERPINF1	53.3	94.378	299				6.53234
Q01814	Plasma membrane calcium-transporting ATPase 2	ATP2B2	13.6	63.607	140				6.00151
P05155	Plasma protease C1 inhibitor	SERPING1	40	323.31	296				7.17202
P05154	Plasma serine protease inhibitor	SERPINA5	33.3	164.26	151				6.55962
P00747	Plasminogen	PLG	17.8	126.08	298				6.621
Q8NC51	Plasminogen activator inhibitor 1 RNA-binding protein	SERBP1	33.6	323.31	148	+			6.1658
P16671	Platelet glycoprotein 4	CD36	32	291.32	299				7.3364
E1BF59	Plectin	PLEC	6.4	9.5305	299				9.82888
O00592	Podocalyxin	PODXL	22.2	105.17	282				6.65348
Q15365	Poly-binding protein 1	PCBP1	38.8	117.43	152			+	5.98682
P11940	Polyadenylate-binding protein 1-binding protein 1	PABPC1	44.8	35.842	187	+	+	+	5.88423
P01833	Polymeric immunoglobulin receptor	PIGR	63.4	323.31	300				9.18054
Q10471	Polypeptide N-acetylgalactosaminyltransferase 2	GALNT2	17.9	14.608	140				5.94552
P01133	Pro-epidermal growth factor	EGF	28.1	323.31	300				6.88263
Q02809	Procollagen-lysine,2-oxoglutarate 5-dioxygenase 1	PLOD1	43.5	186.02	295				6.51464
P07737	Profilin-1	PFN1	68.6	301.58	276			+	6.71409
P28799	Progranulin	GRN	12.8	12.691	185				6.41665
P12273	Prolactin-inducible protein	PIP	63	113.88	122				5.56516
Q9UQ80	Proliferation-associated protein 2G4	PA2G4	43.7	22.689	170	+	+	+	5.80096
Q53FJ5	Prosaposin variant		47.5	323.31	299				7.02419
Q14914	Prostaglandin reductase 1H-dependent alkenal/one oxidoreductase	PTGR1	30	86.723	197	+	+	+	6.12608
Q16651	Prostasin	PRSS8	11.7	217.7	241				6.37437
Q06323	Proteasome activator complex subunit 1	PSME1	49.4	180.36	270		+	+	6.31568
Q9UL46	Proteasome activator complex subunit 2	PSME2	49.8	134.74	184		+		6.03548
P25786	Proteasome subunit alpha type-1	PSMA1	49	169.32	214	+	+	+	6.30081
P25787	Proteasome subunit alpha type-2	PSMA2	32.5	35.472	138	+			5.71487
P25788	Proteasome subunit alpha type-3	PSMA3	38.8	45.142	201				6.10449
P28066	Proteasome subunit alpha type-5	PSMA5	52.3	87.151	204		+	+	6.21872
P60900	Proteasome subunit alpha type-6	PSMA6	37.8	60.891	162			+	6.11734
O14818	Proteasome subunit alpha type-7	PSMA7	36.6	145.31	122	+	+	+	5.70892
P20618	Proteasome subunit beta type-1	PSMB1	29.5	15.523	100	+		+	5.80698
P28072	Proteasome subunit beta type-6	PSMB6	41	14.237	239	+	+	+	6.37461
P28062	Proteasome subunit beta type-8	PSMB8	34.8	13.683	142				6.21437
P22061	Protein-L-isoaspartate O-methyltransferase	PCMT1	35.2	43.563	145				6.11054
Q96IU4	Protein ABHD14B	ABHD14B	57.8	20.196	279	+	+		6.49905
O60888	Protein CutA	CUTA	38.5	323.31	86				6.10897
P07237	Protein disulfide-isomerase	P4HB	79.7	323.31	300		+	+	7.05467
P30101	Protein disulfide-isomerase A3	PDIA3	62.9	194.49	296	+	+	+	6.80815
P58499	Protein FAM3B	FAM3B	21.3	15.296	277				6.75331
Q92520	Protein FAM3C	FAM3C	28.6	53.412	224				6.32725
Q8IX03	Protein KIBRA	WWC1	3.9	2.0364	281				8.25632
Q96TA1	Protein Niban 2	NIBAN2	22.4	60.675	88	+	+	+	6.88168
Q13438	Protein OS-9	OS9	33.3	91.516	296				6.38782
Q15435	Protein phosphatase 1 regulatory subunit 7	PPP1R7	48.1	75.416	107	+			5.60866
P23297	Protein S100-A1	S100A1	58.5	323.31	235			+	6.32682
Q96FQ6	Protein S100-A16	S100A16	49.5	48.58	194		+	+	6.57352
Q9NYQ8	Protocadherin Fat 2	FAT2	11.5	70.154	160				5.92093
P00491	Purine nucleoside phosphorylase	PNP	56.1	47.327	257			+	6.29393
P55786	Puromycin-sensitive aminopeptidase	NPEPPS	25.1	24.49	106				5.37338
Q5VTE0	Putative elongation factor 1-alpha-like 3	EEF1A1P5	55	323.31	300	+	+	+	7.02395
Q9HBR0	Putative sodium-coupled neutral amino acid transporter 10	SLC38A10	11.3	12.429	259				6.14852
O00764	Pyridoxal kinase	PDXK	55.8	288.35	221		+		6.15607
P14618	Pyruvate kinase PKM	PKM	57.4	323.31	259		+	+	6.17309
P50395	Rab GDP dissociation inhibitor beta	GDI2	77.3	323.31	300		+		7.14155
P35241	Radixin	RDX	55.6	58.338	282				6.38663
Q5U651	Ras-interacting protein 1	RASIP1	2.9	2.7277	92				6.34463
P63000	Ras-related C3 botulinum toxin substrate 1	RAC1	43.9	74.558	133				6.23554
P61026	Ras-related protein Rab-10	RAB10	40	37.726	281				7.98505
Q15907	Ras-related protein Rab-11B	RAB11B	56	26.367	300		+		6.78348
Q9NP72	Ras-related protein Rab-18	RAB18	72.3	229.65	299				6.75878
P62820	Ras-related protein Rab-1A	RAB1A	73.7	250.31	300				6.76109
Q9H0U4	Ras-related protein Rab-1B	RAB1B	71.6	9.0094	83				8.03116
Q9UL25	Ras-related protein Rab-21	RAB21	35.1	24.665	113				6.77125
P61019	Ras-related protein Rab-2A	RAB2A	51.4	257.51	213				6.54359
Q12829	Ras-related protein Rab-40B	RAB40B	13.3	1.9923	217				8.1129
P61020	Ras-related protein Rab-5B	RAB5B	53.5	15.891	140				5.81762
P20340	Ras-related protein Rab-6A	RAB6A	35.1	10.864	110				5.9569
A0A6Q8PG52	Ras-related protein Rab-7a	RAB7A	54.5	231.54	230				6.23423
P61006	Ras-related protein Rab-8A	RAB8A	36.2	85.276	152				5.97934
F1N2J9	Ras-related protein Rab-8B	RAB8B	28	2.8231	116				6.07606
P11234	Ras-related protein Ral-B	RALB	51.5	28.428	172				6.17464
P61224	Ras-related protein Rap-1b	RAP1B	33.7	28.456	259				6.50501
P46940	Ras GTPase-activating-like protein IQGAP1	IQGAP1	25.9	82.315	247				6.42383
P10586	Receptor-type tyrosine-protein phosphatase F	PTPRF	10.8	17.002	186				6.60607
P63244	Receptor of activated protein C kinase 1	RACK1	33.8	81.649	214				6.06242
Q15293	Reticulocalbin-1	RCN1	28.4	29.045	156				5.90886
P00352	Retinal dehydrogenase 1	ALDH1A1	37.7	51.3	127				5.58963
Q9HB40	Retinoid-inducible serine carboxypeptidase	SCPEP1	34.3	236.78	248				6.85585
A2J1N6	Rheumatoid factor RF-ET9		56.5	14.504	215				6.33678
P52565	Rho GDP-dissociation inhibitor 1	ARHGDIA	69.6	323.31	300	+	+	+	7.1338
Q8N392	Rho GTPase-activating protein 18	ARHGAP18	49.3	93.987	158	+			7.09752
O00584	Ribonuclease T2	RNASET2	17.4	71.789	179				6.23517
P11908	Ribose-phosphate pyrophosphokinase 2	PRPS2	42.1	106.72	173	+	+		5.83458
Q96LT9	RNA-binding region-containing protein 3	RNPC3	5.2	3.6244	193				7.09359
Q9NV23	S-acyl fatty acid synthase thioesterase	OLAH	52.1	323.31	215	+		+	6.56868
A0A096LPE2	SAA2-SAA4 readthrough	SAA2-SAA4	25	22.419	105				5.81587
Q6X4U4	Sclerostin domain-containing protein 1	SOSTDC1	34	34.27	281				7.48597
P49908	Selenoprotein P	SELENOP	16.5	13.878	299				6.55441
P34896	Serine hydroxymethyltransferase	SHMT1	39.6	24.542	127	+		+	5.70476
P30153	Serine/threonine-protein phosphatase 2A 65 kDa regulatory subunit A alpha isoform	PPP2R1A	28.6	23.411	155				5.74555
P27169	Serum paraoxonase/arylesterase 1	PON1	25.1	5.8583	98				5.80593
Q5T5C7	Seryl-tRNA synthetase synthetase	SARS1	38.8	112.72	122	+	+	+	5.54947
Q9H299	SH3 domain-binding glutamic acid-rich-like protein 3	SH3BGRL3	33	7.1439	93				6.09507
Q9NR45	Sialic acid synthase	NANS	42.3	112.03	241	+		+	6.28106
P42229	Signal transducer and activator of transcription 5A	STAT5A	21.1	34.836	106	+			5.59355
O95436	Sodium-dependent phosphate transport protein 2B-dependent phosphate cotransporter 2B	SLC34A2	11	21.425	128				5.8027
Q8WVQ1	Soluble calcium-activated nucleotidase 1	CANT1	51.4	94.487	180				6.68704
P52788	Spermine synthase	SMS	26	34.4	91				5.76168
P52823	Stanniocalcin-1	STC1	35.2	41.552	150				6.5433
B2R5U1	Staphylococcal nuclease domain-containing protein		38.9	116.51	243	+		+	6.72189
P22307	Sterol carrier protein 2	SCP2	15.2	134.95	126		+	+	5.67713
P27105	Stomatin	STOM	53.8	323.31	300				6.86188
P31948	Stress-induced-phosphoprotein 1	STIP1	26.7	22.158	146				5.75394
A0A0S2Z5Q3	Sulfatase modifying factor 2 isoform 2	SUMF2	31.6	12.684	247				6.1249
O00391	Sulfhydryl oxidase 1	QSOX1	50.3	323.31	300				7.38646
P00441	Superoxide dismutase	SOD1	45.5	212.66	291		+	+	6.92936
Q99536	Synaptic vesicle membrane protein VAT-1 homolog	VAT1	42.2	18.405	146				6.28094
O15498	Synaptobrevin homolog YKT6	YKT6	44.5	56.412	290				6.57152
O00161	Synaptosomal-associated protein 23	SNAP23	49.3	24.807	163				6.38418
P34741	Syndecan-2	SDC2	21.9	26.878	146				6.63248
P31431	Syndecan-4	SDC4	7.8	243.01	265				6.92927
Q13277	Syntaxin-3	STX3	39	24.407	258				6.26251
P61764	Syntaxin-binding protein 1	STXBP1	21.8	15.007	236				6.84484
Q15833	Syntaxin-binding protein 2	STXBP2	47.2	164.22	282				6.37367
O00560	Syntenin-1	SDCBP	85.9	323.31	296				6.92723
P17987	T-complex protein 1 subunit alpha	TCP1	41.4	138.69	192	+	+	+	6.13852
P78371	T-complex protein 1 subunit beta	CCT2	57.2	161.82	186			+	6.14245
P50991	T-complex protein 1 subunit delta	CCT4	43.6	31.877	144	+		+	5.84387
P48643	T-complex protein 1 subunit epsilon	CCT5	47.1	70.078	128			+	5.68095
Q99832	T-complex protein 1 subunit eta	CCT7	40.1	144.84	192	+	+	+	6.34293
P49368	T-complex protein 1 subunit gamma	CCT3	45.8	124.15	206				6.93591
P50990	T-complex protein 1 subunit theta	CCT8	38.5	114	254				6.09914
P40227	T-complex protein 1 subunit zeta	CCT6A	38.8	87.855	167				5.92424
A0A024R884	Tenascin C	TNC	33.1	323.31	240				5.77452
P10599	Thioredoxin	TXN	42.9	61.633	103	+	+	+	6.13017
Q9BRA2	Thioredoxin domain-containing protein 17	TXNDC17	32.5	14.3	92	+	+		5.54723
Q16881	Thioredoxin reductase 1	TXNRD1	36.5	23.171	171				5.77925
Q8NFU3	Thiosulfate:glutathione sulfurtransferase	TSTD1	25.2	4.0814	105	+		+	5.74281
P26639	Threonine--tRNA ligase 1	TARS1	25.3	21.915	141	+	+	+	6.05705
P35443	Thrombospondin-4	THBS4	5.6	4.5785	209				7.82469
A0A024R9Q1	Thrombospondin 1	THBS1	26.1	244.04	233				7.16777
P63313	Thymosin beta-10	TMSB10	77.3	217.13	209	+	+		6.58835
P62328	Thymosin beta-4	TMSB4X	88.6	323.31	91				5.91356
P04066	Tissue alpha-L-fucosidase	FUCA1	24.7	70.926	292				6.51528
O60603	Toll-like receptor 2	TLR2	24.5	205.76	192				6.01777
O43493	Trans-Golgi network integral membrane protein 2	TGOLN2	17.5	146.59	225				6.13196
P37837	Transaldolase	TALDO1	49.3	78.809	241	+	+	+	6.35735
P20061	Transcobalamin-1	TCN1	37.6	323.31	300				7.21208
P21675	Transcription initiation factor TFIID subunit 1250	TAF1	3.1	4.0088	96				6.29801
P61586	Transforming protein RhoA	RHOA	57	323.31	278				6.82283
P37802	Transgelin-2	TAGLN2	45.7	166.84	212	+			6.41893
P55072	Transitional endoplasmic reticulum ATPase-ATPase p97 subunit	VCP	53.5	323.31	300				7.06627
P29401	Transketolase	TKT	57.5	242.95	292				6.92356
P13693	Translationally-controlled tumor protein	TPT1	32	158.53	267		+		6.29698
Q15631	Translin	TSN	36.8	13.478	132		+	+	5.6688
P02766	Transthyretin	TTR	89.8	323.31	300				7.17323
P60174	Triosephosphate isomerase	TPI1	84.3	323.31	293	+	+	+	6.90189
H7BYY1	Tropomyosin 1	TPM1	73.8	111.88	288		+		7.27872
A0A0S2Z4G4	Tropomyosin 3 isoform 1	TPM3	80.2	323.31	292		+	+	6.76462
P23381	Tryptophan--tRNA ligase	WARS	44.6	273.6	241		+		6.57205
O75347	Tubulin-specific chaperone A	TBCA	63.9	266.76	282	+	+		6.48739
Q71U36	Tubulin alpha-1A chain	TUBA1A	42.8	143.7	155			+	5.76747
P07437	Tubulin beta chain	TUBB	46.6	285.23	127		+	+	5.50287
P09758	Tumor-associated calcium signal transducer 2	TACSTD2	14.6	5.2775	84				5.44362
P50591	Tumor necrosis factor ligand superfamily member 10	TNFSF10	36.7	280.93	299				6.76644
O75888	Tumor necrosis factor ligand superfamily member 13	TNFSF13	33.3	12.618	217				6.53883
O00300	Tumor necrosis factor receptor superfamily member 11B	TNFRSF11B	30.9	156.62	243				6.79333
Q13404	Ubiquitin-conjugating enzyme E2 variant 1	UBE2V1	68.7	16.888	128				6.20313
P22314	Ubiquitin-like modifier-activating enzyme 1	UBA1	37.6	323.31	293			+	6.77228
Q9GZZ9	Ubiquitin-like modifier-activating enzyme 5	UBA5	36.1	173.17	125	+			5.80292
L8B4J3	Ubiquitin C	UbC	78	323.31	300				7.05776
P15374	Ubiquitin carboxyl-terminal hydrolase isozyme L3	UCHL3	51	45.462	134	+	+		5.88798
Q14376	UDP-glucose 4-epimerase	GALE	41.7	323.31	209	+	+	+	6.32844
P30085	UMP-CMP kinase	CMPK1	75.5	323.31	290	+	+		6.65153
A8K008	Uncharacterized protein		51.3	323.31	296				7.4075
Q6N030	Uncharacterized protein	DKFZp686I15212	29.2	29.546	131				5.9149
Q8TCD0	Uncharacterized protein		56.9	1.6329	189				6.05894
Q6MZV7	Uncharacterized protein DKFZp686C11235	DKFZp686C11235	47.8	60.551	165				6.13827
Q6MZU6	Uncharacterized protein DKFZp686C15213	DKFZp686C15213	47.8	323.31	300				7.60361
Q16851	UTP--glucose-1-phosphate uridylyltransferase	UGP2	90.9	323.31	300		+		7.56
P54727	UV excision repair protein RAD23 homolog B	RAD23B	22.6	8.4291	89	+	+		5.72245
Q7Z7D3	V-set domain-containing T-cell activation inhibitor 1	VTCN1	12.3	13.366	133				5.67943
Q15904	V-type proton ATPase subunit S1	ATP6AP1	19.1	75.167	217				5.94868
A2MYD4	V2-7 protein	V2-7	52.1	323.31	186				6.57201
P26640	Valine--tRNA ligase	VARS1	15	12.532	102	+			7.49796
P02774	Vitamin D-binding protein	GC	41.8	323.31	300				7.85761
A0A1B1CYC5	Vitamin D binding protein	Gc	44.1	34.605	210				6.67486
P04004	Vitronectin	VTN	31.4	241.8	300				7.28464
Q6PCB0	von Willebrand factor A domain-containing protein 1	VWA1	36.4	323.31	205				5.88487
Q53GN4	WD repeat domain 1	WDR1	52.6	182.6	288	+	+	+	6.4685
P47989	Xanthine dehydrogenase/oxidase	XDH	78.2	323.31	300				8.62009
Q86Y38	Xylosyltransferase 1	XYLT1	5.7	15.01	133				8.04102
P25311	Zinc-alpha-2-glycoprotein	AZGP1	59.7	323.31	297				6.95354
Q96DA0	Zymogen granule protein 16 homolog B	ZG16B	47.8	323.31	261				6.80319
a	Identifications were filtered on the requirement of having at least 25 valid values in at least one of the mother-child allergy status groups
b	Identification score: Protein score from the MaxQuant output, which is derived from peptide posterior error probabilities. Can be used as an indicator of the quality of the identification, where a higher score is a better identification.
